# Supplementary material for: Genetic boundaries delineate the potential human pathogen Salmonella bongori into discrete lineages: divergence and speciation
Source: BMC Genomics. 2019 Dec 4;20:930. doi: 10.1186/s12864-019-6259-z (PMC6894293; doi:10.1186/s12864-019-6259-z)
Supplement: Supplementary file 3 — Additional file 3: Table S1. Sequenced S. bongori strains used for genomic comparisons in this study. [file 12864_2019_6259_MOESM3_ESM.xlsx]

## Sheet: Sheet1
Supplementary Table 1. Sequenced S. bongori strains used for genomic comparisons in this study.
Strain	Antigenic formula	Sequence status	Genome size (bp)	Number of genes
NCTC 12419	66:z41:-	Complete	4460105	4382
N268-08		Complete	4683551	4778
RKS3044	48:z41:-	Complete	4394500	4274
SA19983605	66:z41:-	Complete	4468959	4393
1308-83	48:a:-	Draft	ca. 4536860	4478
BCW_1557	48:z35:-	Draft	ca. 4444860	4363
BCW_1556		Draft	ca. 4417880	4381
BCW_1555		Draft	ca. 4425410	4329
BCW_1554	44:z39:-	Draft	ca. 4315390	4214
BCW_1552	48:i:-	Draft	ca. 4434480	4354
CATO-2016	48:z35:–	Draft	ca. 4572150	4529
