# Supplementary material for: Genetic boundaries delineate the potential human pathogen Salmonella bongori into discrete lineages: divergence and speciation
Source: BMC Genomics. 2019 Dec 4;20:930. doi: 10.1186/s12864-019-6259-z (PMC6894293; doi:10.1186/s12864-019-6259-z)
Supplement: Supplementary file 4 — Additional file 4: Table S2. Profiles of genomic insertions in the completely sequenced S. bongori strains. [file 12864_2019_6259_MOESM4_ESM.xlsx]

## Sheet: Sheet1
Supplementary Table 2. Profiles of genomic insertions in the completely sequenced S. bongori strains.
Insertions	RKS3044		N268-08		NCTC 12419		SA19983065
	Annotation	Size (bp)	Annotation	Size (bp)	Annotation	Size (bp)	Annotation	Size (bp)
SPI-1	T3SS-1 translocated effector genes	39696	T3SS-1 translocated effector genes	39061	T3SS-1 translocated effector genes	39058	T3SS-1 translocated effector genes	38714
SPI-3a	Membrane protein&cytoplasmic protein	4893	Membrane protein&cytoplasmic protein	4893	Membrane protein&cytoplasmic protein	4893	Membrane protein&cytoplasmic protein	4105
SPI-3b	Membrane protein&Mg2+ transporter	5223	Membrane protein&Mg2+ transporter	5229	Membrane protein&Mg2+ transporter	5228	Membrane protein&Mg2+ transporter	5228
SPI-4	A giant non-fimbrial adhesin and the cognate type 1 secretion system	23391	A giant non-fimbrial adhesin and the cognate type 1 secretion system	23393	A giant non-fimbrial adhesin and the cognate type 1 secretion system	23394	A giant non-fimbrial adhesin and the cognate type 1 secretion system	22762
SPI-5	T3SS-1 translocated effector genes	4212	T3SS-1 translocated effector genes	4212	T3SS-1 translocated effector genes	4212	T3SS-1 translocated effector genes	4241
SPI-9	T1SS genes	16294	T1SS genes	15844	T1SS genes	16294	T1SS genes	16294
SPI-22	T6SS gene cluster	19031	T6SS gene cluster	19508	T6SS gene cluster	19508	T6SS gene cluster	19507
A	None		phage-related tail protein	54971	None		None
B	None		CaiF/GrlA family transcriptional regulator	19219	None		None
C	None		Unannotated CDSs with many pseudogenes	6619	None		None
D	None		phage-related protein	50778	None		None
E	None		fimbrial protein	18032	fimbrial protein	20971	fimbrial protein	20971
F	None		phage-related protein	31898	None		None
G	None		phage-related protein	30931	phage-related protein	30421	phage-related protein	31605
H	None		polygalacturonase	6132	None		None
			Rhamnogalacturonide transporter RhiT
			MFS transporter
I	None		PTS fructose transporter	7891	None		None
J	None		phage-related protein	36920	None		None
K	None		hypothetical protein	54730	hypothetical protein	32367	hypothetical protein	23061
L	None		hpa gene cluster	11506	hpa gene cluster	11506	hpa gene cluster	11506
M	None		remanet component of T6SS	15564	remanet component of T6SS	12633	remanet component of T6SS	12633
N	None		Unannotated CDSs with many pseudogenes	62597	pseudo	10700	pseudo	11824
O	None		None		glycosyltransferase family protein	7311	glycosyltransferase family protein	9833
1	hypothetical protein	11546	None		None		None
2	Unannotated CDSs with many pseudogenes	6391	None		None		None
3	T6SS gene cluster	47556	None		None		None
4	Unannotated CDSs with many pseudogenes	62790	None		None		None
5	Unannotated CDSs with many pseudogenes	8861	None		None		None
