# Supplementary material for: Genetic boundaries delineate the potential human pathogen Salmonella bongori into discrete lineages: divergence and speciation
Source: BMC Genomics. 2019 Dec 4;20:930. doi: 10.1186/s12864-019-6259-z (PMC6894293; doi:10.1186/s12864-019-6259-z)
Supplement: Supplementary file 5 — Additional file 5: Table S3. Salmonella and E. coli strains included in the comparative analysis. [file 12864_2019_6259_MOESM5_ESM.xlsx]

## Sheet: Sheet1
Supplementary Table 3. Salmonella and E. coli strains included in the comparative analysis.
Strains	Analysis presented in figure
S. typhi Ty2	Figure 3
S. typhi CT18	Figure 3
S. typhimurium LT2	Figure 3
S. typhimurium DT104	Figure 3&6a
S. pullorum RKS5078	Figure 3&6a
S. gallinarum 287/91	Figure 3&6a
S. parayphi A ATCC 9150	Figure 3&6a
S. parayphi B SPB7	Figure 3
S. parayphi C RKS4594	Figure 3&6a
S. choleraesuis SC-B67	Figure 3&6a
S. infantis SARB27	Figure 3
S. agona L483	Figure 3&6a
S. arizonae 62:z36:- RSK2983	Figure 3&6a
S. diarizonae 11-01855	Figure 3
S. salamae 57:z29:z42 St114	Figure 3
S. arizonae 62:z4,z23:- RSK2980	Figure 6a
S. heidelberg SL476	Figure 6a
S. dublin CT_02021853	Figure 6a
E. coli O157:H7 Sakai	Figure 6a
E. coli O104:H4 2011C-3493	Figure 6a
E. coli 55989	Figure 6a
E. coli 536	Figure 6a
E. coli IHE3034	Figure 6a
E. coli NA114	Figure 6a
