# Supplementary material for: Genetic boundaries delineate the potential human pathogen Salmonella bongori into discrete lineages: divergence and speciation
Source: BMC Genomics. 2019 Dec 4;20:930. doi: 10.1186/s12864-019-6259-z (PMC6894293; doi:10.1186/s12864-019-6259-z)
Supplement: Supplementary file 6 — Additional file 6: TableS4. Percentages of homologous genes that share identical nucleotide sequences between pairs of the bacteria compared. [file 12864_2019_6259_MOESM6_ESM.xlsx]

## Sheet: Sheet1
Supplementary Table 4. Ratios of homologous genes that share identical nucleotide sequences between pairs of the bacteria compared.
Strain	RKS3044	BCW_1554	NCTC 12419	SA19983605	BCW_1556	1308-83	BCW_1552	N268-08	BCW_1557	CATO-2016	BCW_1555
RKS3044		1206/3880	415/3700	472/3845	428/3761	451/3838	502/3801	433/3737	431/3812	450/3810	428/3804
BCW_1554			402/3660	512/3957	514/3943	503/3989	530/3943	444/3683	525/3952	524/3939	503/3911
NCTC 12419				3972/3976	3380/3893	326/3748	314/3717	664/3772	643/3765	671/3774	382/3728
SA19983605					4250/4263	431/4061	413/4015	704/3851	800/4090	840/4138	505/4035
BCW_1556						432/4033	415/3998	678/3763	802/4068	801/4040	505/4029
1308-83							1449/4148	359/3799	443/4092	442/4039	828/4217
BCW_1552								343/3751	432/4079	424/4011	792/4067
N268-08									3306/3990	3851/4025	678/3763
BCW_1557										3599/4224	504/4067
CATO-2016											501/4024
BCW_1555
