# Supplementary material for: Genetic boundaries delineate the potential human pathogen Salmonella bongori into discrete lineages: divergence and speciation
Source: BMC Genomics. 2019 Dec 4;20:930. doi: 10.1186/s12864-019-6259-z (PMC6894293; doi:10.1186/s12864-019-6259-z)
Supplement: Supplementary file 7 — Additional file 7: Table S5. Comparison of virulence gene profiles between S. bongori strains RKS3044 and NCTC12419. [file 12864_2019_6259_MOESM7_ESM.xlsx]

## Sheet: Sheet1
Supplementary Table 5. Comparison of virulence gene profiles between S. bongori strains RKS3044 and NCTC12419.
Locus_tag RKS3044	Locus_tag NCTC12419	Virulence factors	Query	Related genes	Annotation
N643_RS00105	SBG_RS00115	Bcf	Salmonella enterica	bcfA	fimbrial subunit
N643_RS00110	SBG_RS00120			bcfB	chaperone protein FimC
N643_RS00115	SBG_RS00125			bcfC	hypothetical protein
N643_RS00120	SBG_RS00130			bcfD	mannose binding protein FimH
N643_RS00125	SBG_RS00135			bcfE	fimbrial subunit
N643_RS00130	SBG_RS00140			bcfF	fimbrial subunit
N643_RS00135	SBG_RS00145			bcfG	fimbrial chaparone
N643_RS00140	SBG_RS00150			bcfH	thiol-disulfide isomerase
N643_RS00660	SBG_RS00675		Escherichia coli	ppdD	prepilin peptidase-dependent protein D
N643_RS02365	SBG_RS02480		Salmonella enterica		autotransporter domain-containing esterase
N643_RS02475	SBG_RS02590		Escherichia coli	fepG	ferric anguibactin ABC transporter permease
N643_RS02505	SBG_RS02620		Escherichia coli	entB	2,3-dihydro-2,3-dihydroxybenzoate synthetase
N643_RS02925	SBG_RS03045		Salmonella enterica	fur	transcriptional repressor of iron-responsive genes
N643_RS04325	SBG_RS04550		Escherichia coli	ompA	outer membrane protein A
N643_RS04625	SBG_RS05105	Agf/Csg	Salmonella enterica	csgG	curli production assembly/transport component CsgG
N643_RS04630	SBG_RS05110			csgF	curli assembly protein CsgF
N643_RS04635	SBG_RS05115			csgE	curli assembly protein CsgE
N643_RS04640	SBG_RS05120			csgD	DNA-binding transcriptional regulator CsgD
N643_RS04645	SBG_RS05125			csgB	nucleation component of curlin monomers
N643_RS04650	SBG_RS05130			csgA	cryptic curlin major subunit
N643_RS04655	SBG_RS05135			csgC	curli assembly protein CsgC
N643_RS04785	SBG_RS05265	Flagella	Yersinia enterocolitica	flgN	FlgK/FlgL export chaperone
N643_RS04790	SBG_RS05270			flgM	anti-sigma28 factor FlgM
N643_RS04795	SBG_RS05275			flgA	flagellar basal body P-ring biosynthesis protein FlgA
N643_RS04800	SBG_RS05280			flgB	flagellar basal body rod protein FlgB
N643_RS04805	SBG_RS05285			flgC	flagellar basal body rod protein FlgC
N643_RS04810	SBG_RS05290			flgD	flagellar basal body rod modification protein
N643_RS04820	SBG_RS05300			flgF	flagellar basal body rod protein FlgF
N643_RS04825	SBG_RS05305			flgG	flagellar basal body rod protein FlgG
N643_RS04830	SBG_RS05310			flgH	flagellar basal body L-ring protein
N643_RS04835	SBG_RS05315			flgI	flagellar basal body P-ring protein
N643_RS04840	SBG_RS05320			flgJ	flagellar rod assembly protein/muramidase FlgJ
N643_RS04845	SBG_RS05325			flgK	flagellar hook-associated protein FlgK
N643_RS04850	SBG_RS05330			flgL	flagellar hook-associated protein FlgL
N643_RS05070	SBG_RS05555	PhoPQ	Salmonella enterica	phoQ	sensor protein PhoQ, regulator of virulence determinants
N643_RS05075	SBG_RS05560			phoP	transcriptional regulatory protein PhoP, regulator of virulence determinants
N643_RS05130	SBG_RS05615	Typhoid toxin	Salmonella enterica	pltB	toxin subunit
N643_RS05135	SBG_RS05620			pltA	pertussis toxin, subunit 1 subfamily
N643_RS05150	SBG_RS05635			cdtB	cytolethal distending toxin subunit B family protein
N643_RS05925	None	T6SS	Citrobacter rodentium	cts2B	T6SS protein Cts2B
N643_RS05930	SBG_RS06440			cts2H	Hcp family T6SS protein Cts2H
N643_RS05950	SBG_RS06460			cts2V	T6SS protein Cts2V
N643_RS05960	SBG_RS06470			cts2G	VgrG family T6SS protein Cts2G
N643_RS06715	SBG_RS07225		Salmonella enterica	ompD	outer membrane porin precursor
N643_RS08510	SBG_RS09020	Flagella	Yersinia enterocolitica	cheZ	chemotaxis regulator CheZ
N643_RS08515	SBG_RS09025			cheY	chemotaxis regulatory protein CheY
N643_RS08520	SBG_RS09030			cheB	chemotaxis-specific methylesterase
N643_RS08525	SBG_RS09035			cheR	chemotaxis methyltransferase CheR
N643_RS08530	SBG_RS09040			tar/cheM	methyl accepting chemotaxis protein II
N643_RS08535	SBG_RS09045			cheW	purine-binding chemotaxis protein
N643_RS08540	SBG_RS09050			cheA	chemotaxis protein CheA
N643_RS08545	SBG_RS09055			motB	flagellar motor protein MotB
N643_RS08550	SBG_RS09060			motA	flagellar motor protein MotA
N643_RS08500	SBG_RS09010			flhA	flagellar biosynthesis protein FlhA
N643_RS08505	SBG_RS09015			flhB	flagellar biosynthesis protein FlhB
N643_RS08555	SBG_RS09065			flhC	transcriptional activator FlhC
N643_RS08560	SBG_RS09070			flhD	transcriptional activator FlhD
N643_RS08705	SBG_RS09210			fliY	cystine transporter subunit
N643_RS08710	SBG_RS09215			fliZ	flagella biosynthesis protein FliZ
N643_RS08715	SBG_RS09220			fliA	flagellar biosynthesis sigma factor
N643_RS08720	SBG_RS09225			fliB	lysine-N-methylase
N643_RS08730	SBG_RS09235			fliD	flagellar capping protein
N643_RS08735	SBG_RS09240			fliS	flagellar protein FliS
N643_RS08740	SBG_RS09245			fliT	flagellar biosynthesis protein FliT
N643_RS08765	SBG_RS09270			fliE	flagellar hook-basal body protein FliE
N643_RS08770	SBG_RS09275			fliF	flagellar MS-ring protein
N643_RS08775	SBG_RS09280			fliG	flagellar motor switch protein G
N643_RS08780	SBG_RS09285			fliH	flagellar assembly protein H
N643_RS08785	SBG_RS09290			fliI	flagellum-specific ATP synthase
N643_RS08790	SBG_RS09295			fliJ	flagellar biosynthesis chaperone
N643_RS08795	SBG_RS09300			fliK	flagellar hook-length control protein
N643_RS08800	SBG_RS09305			fliL	flagellar basal body-associated protein FliL
N643_RS08805	SBG_RS09310			fliM	flagellar motor switch protein FliM
N643_RS08810	SBG_RS09315			fliN	flagellar motor switch protein FliN
N643_RS08815	SBG_RS09320			fliO	flagellar biosynthesis protein FliO
N643_RS08820	SBG_RS09325			fliP	flagellar biosynthesis protein FliP
N643_RS08825	SBG_RS09330			fliQ	flagellar biosynthesis protein FliQ
N643_RS08830	SBG_RS09335			fliR	flagellar biosynthesis protein FliR
N643_RS09510	SBG_RS10085	Peg	Salmonella enterica	pegD	hypothetical protein
N643_RS09515	SBG_RS10090			pegC	putative outer membrane usher protein
N643_RS09520	SBG_RS10095			pegB	gram-negative pilus assembly chaperone
N643_RS09525	SBG_RS10100			pegA	putative fimbrial subunit protein
N643_RS10490	SBG_RS11055		Salmonella enterica	flk	flagella biosynthesis regulator
N643_RS11115	SBG_RS11805		Salmonella enterica	sinH	intimin-like inverse autotransporter protein
N643_RS11670	SBG_RS12375		Salmonella enterica		bapA proline/threonine-rich protein
N643_RS12120	SBG_RS12825	TTSS-1 translocated effectors	Salmonella enterica	sprB	hypothetical protein
N643_RS12125	SBG_RS12830			hilC	hypothetical protein
N643_RS12130	SBG_RS12835			orgC	type III secretion system effector protein OrgC
N643_RS12135	SBG_RS12840			orgB	cell invasion protein
N643_RS12140	SBG_RS12845			orgA	hypothetical protein
N643_RS12145	SBG_RS12850			prgK	type III secretion apparatus lipoprotein, YscJ/HrcJ family
N643_RS12150	SBG_RS12855			prgJ	cytoplasmic cell invasion protein
N643_RS12155	SBG_RS12860			prgI	type III secretion system needle filament protein PrgI
N643_RS12160	SBG_RS12865			prgH	hypothetical protein
N643_RS12165	SBG_RS12870			hilD	regulatory helix-turn-helix proteins, araC family
N643_RS12170	SBG_RS12875			hilA	invasion protein regulator
N643_RS12175	SBG_RS12880			iagB	hypothetical protein
N643_RS12185	SBG_RS12890			sicP	chaperone associated with virulence
N643_RS12195	SBG_RS12900			iacP	acyl carrier protein
N643_RS12205	SBG_RS12910			sipD	type III effector protein IpaD/SipD/SspD
N643_RS12220	SBG_RS12925			sicA	type III secretion low calcium response chaperone LcrH/SycD
N643_RS12225	SBG_RS12930			spaS	hypothetical protein
N643_RS12230	SBG_RS12935			spaR	hypothetical protein
N643_RS12235	SBG_RS12940			spaQ	hypothetical protein
N643_RS12240	SBG_RS12945			spaP	surface presentation of antigens protein SpaP
N643_RS12245	SBG_RS12950			spaO	hypothetical protein
N643_RS12255	SBG_RS12960			invI	type III secretion system stalk protein InvI
N643_RS12250	SBG_RS12955			invJ	type III secretion system needle length regulator InvJ
N643_RS12260	SBG_RS12965			invC	type III secretion system ATPase
N643_RS12265	SBG_RS12970			invB	hypothetical protein
N643_RS12270	SBG_RS12975			invA	possible secretory protein associated with virulence
N643_RS12275	SBG_RS12980			invE	hypothetical protein
N643_RS12280	SBG_RS12985			invG	hypothetical protein
N643_RS12285	SBG_RS12990			invF	hypothetical protein
N643_RS12290	SBG_RS12995			invH	cell adherance/invasion protein
N643_RS12180	SBG_RS12885	TTSS-1 translocated effectors	Salmonella enterica	StpP	pathogenicity island 1 effector protein
N643_RS12200	SBG_RS12905			SipA	pathogenicity island 1 effector protein
N643_RS08285	SBG_RS08795			SopE2	type III secretion protein
N643_RS09135	SBG_RS04815			sopA	TTSS-1 translocated effectors
N643_RS04445	SBG_RS04880			sopB/sigD	type III secretion system effector SopB, phosphoinositide phosphatase
N643_RS12115	SBG_RS12820			avrA	secreted effector protein
N643_RS12210	SBG_RS12915			sipC/sspC	type III secretion system hydrophilic translocator, pore protein SipC
N643_RS12215	SBG_RS12920			sipB/sspB	type III secretion system hydrophilic translocator, pore protein SipB
N643_RS12480	SBG_RS13185			sopD	TTSS-1 translocated effectors
N643_RS13370	None	T6SS	Escherichia coli	aec30	type VI secretion protein IcmF hypothetical protein
N643_RS13380	None				hypothetical protein
N643_RS13390	None				hypothetical protein
N643_RS13435	None			hcp	hypothetical protein
N643_RS14290	SBG_RS15065		Escherichia coli		lipoprotein NlpI
N643_RS16015	SBG_RS16785	Lpf	Salmonella enterica	lpfE	long polar fimbrial minor protein
N643_RS16025	SBG_RS16795			lpfC	outer membrane usher protein FimD
N643_RS16030	SBG_RS16800			lpfB	long polar fimbrial chaperone
N643_RS16035	SBG_RS16805			lpfA	long polar fimbria protein A LpfA
N643_RS16540	SBG_RS17320	Mg2+ transport	Salmonella enterica	mgtB	Mg2+ transport protein
N643_RS16545	SBG_RS17325			mgtC	Mg2+ transport protein
N643_RS20520	SBG_RS20960	Sth	Salmonella enterica	sthE	putative major fimbrial subunit
N643_RS20525	SBG_RS20965			sthD	putative fimbrial subunit
N643_RS20530	SBG_RS20970			sthC	putative fimbrial usher protein
N643_RS20535	SBG_RS20975			sthB	putative fimbrial chaperone protein
N643_RS20540	SBG_RS20980			sthA	putative fimbrial protein
None	SBG_RS21760	Novel candidate T3SS effector proteins	Salmonella bongori	sboH	chimeric type III secretion system effector protein
N643_RS09135	SBG_RS04815			sboA	type III secretion system effector HECT-type E3 ubiquitin transferase
N643_RS03895	SBG_RS04125			sboB	non-LEE encoded EspJ effector proteins
N643_RS11555	SBG_RS12255			sboC	EspJ family T3SS effector ADP-ribosyltransferase
N643_RS09915	SBG_RS10490			sboD	DUF1076 domain-containing protein
None	SBG_0673			sboE	pseudogene
N643_RS20590	SBG_RS21055			sboF	DUF1076 domain-containing protein
N643_RS20590	SBG_RS21060			sboG	DUF1076 domain-containing protein
None	SBG_RS21070			sboI	leucine rich repeat protein
N643_RS05125	SGB_RS05610			sboJ	leucine rich repeat protein
N643_RS04575	SBG_RS05055			sboK	leucine rich repeat protein
N643_RS04570	SBG_RS05050			sboL	leucine rich repeat protein
