# Supplementary material for: Genetic boundaries delineate the potential human pathogen Salmonella bongori into discrete lineages: divergence and speciation
Source: BMC Genomics. 2019 Dec 4;20:930. doi: 10.1186/s12864-019-6259-z (PMC6894293; doi:10.1186/s12864-019-6259-z)
Supplement: Supplementary file 8 — Additional file 8: Table S6. Annotation of S. bongori RKS3044 SPI-22 and SPI-RKS3044 genes. [file 12864_2019_6259_MOESM8_ESM.xlsx]

## Sheet: Sheet1
Supplementary Table 6. Annotation of S. bongori RKS3044 SPI-22 and SPI-RKS3044 genes.
	Predicted component	Orthologous Group	Locus_tag	Genome annotation information
SPI-22 (19190bp)	IgIG		N643_RS05890	Domain of unknown function (DUF4280); pfam14107
	TssA (ImpA)	COG3515	N643_RS05895	ImpA, N-terminal, type VI secretion system
	pseudo		N643_RS05900
	TssL (DotU)	COG3455	N643_RS05905	Type VI secretion system protein DotU
	TssK	COG3522	N643_RS05910	Bacterial Type VI secretion, VC_A0110, EvfL, ImpJ,VasE;
	CDS		N643_RS05915	Hypothetical protein
	TssB (VipA)	COG3516	N643_RS05920	Type VI secretion system, VipA, VC_A0107
	TssC (VipB)	COG3517	N643_RS05925	Type VI secretion protein, EvpB/VC_A0108 family
	TssD (Hcp)	COG3157	N643_RS05930	Type VI protein secretion system component Hcp(hcp1)
	TssE (gp25-like)	COG3518	N643_RS05935	Type VI secretion protein (gp25)
	TssF (VasA)	COG3519	N643_RS05940	Type VI secretion system, ImpG, VasA, VC_A0110
	TssG	COG3520	N643_RS05945	Type VI secretion, VasB, ImpH, VC_A0111
	pseudo		N643_RS05950
	CDS		N643_RS05955	Hypothetical protein
	TssI (VgrG)	COG3501	N643_RS05960	Type VI secretion protein Rhs;VI_Rhs_Vgr
	CDS	COG2849	N643_RS05965	Antitoxin component YwqK of the YwqJK,toxin-antitoxin module
	tRNA		N643_RS05970
SPI-RKS3044 (47556bp)	tRNA		N643_RS13300
	pseudo		N643_RS13305
	TssI (VgrG)	COG3501	N643_RS13310	Type VI secretion system Vgr family protein;VI_Rhs_Vgr
	CDS		N643_RS13315	Lysine Motif is a small domain involved in binding peptidoglycan;
	CDS		N643_RS13320	Hypothetical protein
	CDS		N643_RS20645	Hypothetical protein
	CDS		N643_RS13335	Toxin SymE, type I toxin-antitoxin system;
	CDS		N643_RS13340	Hypothetical protein
	CDS		N643_RS13345	Hypothetical protein
	CDS		N643_RS13350	Hypothetical protein
	CDS		N643_RS13355	Flagellar rod assembly protein FlgJ
	TssD (Hcp)	COG3157	N643_RS13360	Hcp1 family type VI secretion system effector
	TssA (ImpA)	COG3515	N643_RS13365	ImpA, N-terminal, type VI secretion system
	TssM (IcmF)	COG3523	N643_RS13370	Type VI secretion protein IcmF
	TssA (ImpA)	COG3515	N643_RS13375	ImpA, N-terminal, type VI secretion system
	CDS		N643_RS13380	Type VI secretion-associated protein, VC_A0118
	TssH (ClpV)	COG0542	N643_RS13385	Type VI secretion ATPase, ClpV1 family
	TssL (DotU)	COG3455	N643_RS13390	Type VI protein secretion system component VasF
	TssK	COG3522	N643_RS13395	Type VI secretion protein
	TssJ (SciN)	COG3521	N643_RS13400	Type VI secretion lipoprotein, VasD, EvfM, TssJ,VC_A0113;T6SS-SciN
	fha1	COG3456	N643_RS13405	Type VI secretion system protein ImpI
	TssG	COG3520	N643_RS13410	Type VI secretion protein, VC_A0111 family
	TssF (VasA)	COG3519	N643_RS13415	Type VI secretion system, ImpG, VasA, VC_A0110;T6SS_VipB
	TssE (gp25-like)	COG3518	N643_RS13420	Type VI secretion system lysozyme-like protein
	TssC (VipB)	COG3517	N643_RS13425	Type VI secretion protein, EvpB/VC_A0108
	TssB (VipA)	COG3516	N643_RS13430	Type VI secretion protein, VC_A0107 family
	TssD (Hcp)	COG3157	N643_RS13435	Type VI secretion system effector, Hcp1 family
	CDS		N643_RS13440	Hypothetical protein
	TssI (VgrG)	COG3501	N643_RS13445	Type VI secretion system Vgr family protein;VI_Rhs_Vgr;phage-baseplate injector
	CDS		N643_RS13450	Hypothetical protein
	CDS		N643_RS13455	Type IV secretion protein Rhs
	CDS		N643_RS20650	Hypothetical protein
	CDS		N643_RS13465	GAD-like domain protein
	CDS		N643_RS13470	Hypothetical protein
	CDS		N643_RS20655	Hypothetical protein;proline-alanine-alanine-arginine (PAAR) domain
	CDS		N643_RS21965	hypothetical protein
	CDS		N643_RS13485	Hypothetical protein
	TssI (VgrG)	COG3501	N643_RS13495	Type VI secretion system Vgr family protein;VI_Rhs_Vgr
	CDS		N643_RS20660	Hypothetical protein;proline-alanine-alanine-arginine (PAAR) domain
	CDS		N643_RS13505	Hypothetical protein
	CDS		N643_RS13510	Hypothetical protein
	pseudo		N643_RS13515
	CDS		N643_RS13520	DNA replication/recombination/repair protein
	TssD (Hcp)	COG3157	N643_RS13525	Type VI secretion system effector, Hcp;
	CDS		N643_RS13530	Hypothetical protein
