# Supplementary material for: Genetic boundaries delineate the potential human pathogen Salmonella bongori into discrete lineages: divergence and speciation
Source: BMC Genomics. 2019 Dec 4;20:930. doi: 10.1186/s12864-019-6259-z (PMC6894293; doi:10.1186/s12864-019-6259-z)
Supplement: Supplementary file 9 — Additional file 9: Table S7. Bacterial strains used for comparative analysis of T6SS gene clusters. [file 12864_2019_6259_MOESM9_ESM.xlsx]

## Sheet: Sheet1
Supplementary Table 7. Bacterial strains used for comparative analysis of T6SS gene clusters.
Strain	Accession	Class	Order	Family	Genomic location of T6SS
Aeromonas hydrophila subsp. hydrophila ATCC 7966	NC_008570	Gammaproteobacteria	Aeromonadales	Aeromonadaceae	1984799-2036268
Arcobacter sp. L	NC_017192	Epsilonproteobacteria	Campylobacterales	Campylobacterales	2227432-2251980
Bordetella petrii DSM 12804	NC_010170	Betaproteobacteria	Burkholderiales	Alcaligenaceae	2562518-2586621
Burkholderia mallei ATCC 23344	NC_006349	Betaproteobacteria	Burkholderiales	Burkholderiaceae	735641-772695
Burkholderia pseudomallei 1026b	NC_017832	Betaproteobacteria	Burkholderiales	Burkholderiaceae	2005585-2034286
Burkholderia sp. RPE64	NC_021288	Betaproteobacteria	Burkholderiales	Burkholderiaceae	459789-486958
Burkholderia thailandensis E264	NC_007650	Betaproteobacteria	Burkholderiales	Burkholderiaceae	996276-1025886
Citrobacter freundii complex sp. CFNIH9	NZ_CP026238	Gammaproteobacteria	Enterobacterales	Enterobacteriaceae	818832-843393
Desulfocapsa sulfexigens DSM 10523	NC_020304	Deltaproteobacteria	Desulfobacterales	Desulfobulbaceae	2996794-3025122
Dickeya dadantii 3937	NC_014500	Gammaproteobacteria	Enterobacterales	Pectobacteriaceae	1574284-1594564
Dickeya zeae Ech1591	NC_013592	Gammaproteobacteria	Enterobacterales	Pectobacteriaceae	3170635-3190930
Enterobacter asburiae LF7a	NC_015968	Gammaproteobacteria	Enterobacterales	Enterobacteriaceae	4125324-4154884
Enterobacteriaceae bacterium strain FGI 57	NC_020063	Gammaproteobacteria	Enterobacterales	Enterobacteriaceae	3769960-3794919
Escherichia coli APEC O1	NC_008563	Gammaproteobacteria	Enterobacterales	Enterobacteriaceae	237543-271625
Escherichia fergusonii ATCC 35469	NC_011740	Gammaproteobacteria	Enterobacterales	Enterobacteriaceae	2008475-2031427
Hafnia paralvei strain FDAARGOS_158	NZ_CP014031	Gammaproteobacteria	Enterobacterales	Hafniaceae	2848352-2881151
Halomonas elongata DSM 2581	NC_014532	Gammaproteobacteria	Oceanospirillales	Halomonadaceae	2227498-2259592
Listonella anguillarum M3	NC_022224	Gammaproteobacteria	Vibrionales	Vibrionaceae	611038-633645
Marinobacter adhaerens HP15	NC_017506	Gammaproteobacteria	Alteromonadales	Alteromonadaceae	3643820-3665462
Marinobacter aquaeolei VT8	NC_008740	Gammaproteobacteria	Alteromonadales	Alteromonadaceae	4117842-4161952
Marinobacter hydrocarbonoclasticus ATCC 49840	NC_017067	Gammaproteobacteria	Alteromonadales	Alteromonadaceae	3743561-3765608
Marinomonas sp. MWYL1	NC_009654	Gammaproteobacteria	Oceanospirillales	Oceanospirillaceae	1318734-1359652
Marinomonas posidonica IVIA-Po-181	NC_015559	Gammaproteobacteria	Oceanospirillales	Oceanospirillaceae	2721990-2753359
Myxococcus fulvus HW-1	NC_015711	Deltaproteobacteria	Myxococcales	Cystobacterineae	7852915-7902412
Myxococcus xanthus DK 1622	NC_008095	Deltaproteobacteria	Myxococcales	Cystobacterineae	5996770-6055445
Pectobacterium atrosepticum SCRI1043	NC_004547	Deltaproteobacteria	Myxococcales	Cystobacterineae	3829218-3869582
Photorhabdus asymbiotica subsp. asymbiotica ATCC 43949	NC_012962	Gammaproteobacteria	Enterobacterales	Morganellaceae	286872-321972
Proteus mirabilis BB2000	NC_022000	Gammaproteobacteria	Enterobacterales	Morganellaceae	916585-943300
Providencia stuartii MRSN 2154	NC_017731	Gammaproteobacteria	Enterobacterales	Morganellaceae	2033995-2058046
Psychromonas sp. CNPT3	NC_020802	Gammaproteobacteria	Alteromonadales	Psychromonadaceae	1980933-2005288
Pseudomonas aeruginosa PAO1	NC_002516	Gammaproteobacteria	Pseudomonadales	Pseudomonadaceae	1797958-1827821
Pusillimonas sp. T7-7	NC_015458	Betaproteobacteria	Burkholderiales	Alcaligenaceae	2480322-2504248
S. dublin CT_02021853	NC_011205	Gammaproteobacteria	Enterobacterales	Enterobacteriaceae	1206170-1229487
S. bongori RKS3044	NZ_CP006692	Gammaproteobacteria	Enterobacterales	Enterobacteriaceae	2861308-2886179
S. bongori NCTC12419	NC_015761	Gammaproteobacteria	Enterobacterales	Enterobacteriaceae	1350271-1368872
Shewanella woodyi ATCC 51908	NC_010506	Gammaproteobacteria	Alteromonadales	Shewanellaceae	3068198-3091540
Tolumonas auensis DSM 9187	NC_012691	Gammaproteobacteria	Aeromonadales	Aeromonadaceae	212136-234045
Vibrio alginolyticus NBRC 15630	NC_022359	Gammaproteobacteria	Vibrionales	Vibrionaceae	976228-1005376
Vibrio campbellii ATCC BAA-1116	NC_022270	Gammaproteobacteria	Vibrionales	Vibrionaceae	1007964-1037336
Vibrio cholerae IEC224	NC_016945	Gammaproteobacteria	Vibrionales	Vibrionaceae	116834-140622
Xenorhabdus bovienii SS-2004	NC_013892	Gammaproteobacteria	Enterobacterales	Morganellaceae	268621-293062
Xenorhabdus nematophila ATCC 19061	NC_014228	Gammaproteobacteria	Enterobacterales	Morganellaceae	4336814-4358257
Yersinia pestis A1122	NC_017168	Gammaproteobacteria	Enterobacterales	Yersiniaceae	1619087-1652747
Yersinia pseudotuberculosis IP 31758	NC_009708	Gammaproteobacteria	Enterobacterales	Yersiniaceae	361901-399776
