# Supplementary material for: Genetic boundaries delineate the potential human pathogen Salmonella bongori into discrete lineages: divergence and speciation
Source: BMC Genomics. 2019 Dec 4;20:930. doi: 10.1186/s12864-019-6259-z (PMC6894293; doi:10.1186/s12864-019-6259-z)
Supplement: Supplementary file 10 — Additional file 10: Table S8. CTAG profiles in completely sequenced S. bongori lineages/strains. [file 12864_2019_6259_MOESM10_ESM.xlsx]

## Sheet: Sheet1
Supplementary Table 8. CTAG profiles in completely sequenced S. bongori lineages/strains.
Subject	RKS3044 site	Gene annotation of RKS3044 genome	RKS3044	N268-08 site		NCTC12419 site		SA19983065 site
S. bongori RKS3044	238408	UMP kinase	CTAG	CTAG	238174	CTAG	240407	CTAG	3491953
	263280	copper homeostasis/adhesion lipoprotein NlpE	CTAG	CTGG	263011	CTGG	265244	CTGG	3467116
	313768	type II secretion protein F	CTAG	CTGG	313229	CTGG	338832	CTGG	3393528
	316194	fimbrial protein	CTAG	CTAG	315657	CTAG	341260	CTAG	3391100
	375568	YaiI/YqxD & AroL	CTAG	CTAG	375035	CTAG	400637	CTAG	3331723
	494129	hypothetical protein	CTAG
	1113864	subtilase	CTAG	CTAG	1206244	CTAG	1192128	CTAG	2540052
	1146673	hypothetical protein	CTAG	CTAG	1240380	CTAG	1226637	CTAG	2505543
	1178143	MFS transporter	CTAG	CTAG	1271840	CTAG	1258106	CTAG	2474074
	1231345	3-deoxy-7-phosphoheptulonate synthase & kinase/pyrophosphorylase	CTAG	CTAG	1380369	CTAG	1311309	CTAG	2420871
	1371456	spermidine N1-acetyltransferase	CTAG	CTAG	1521796	CTAG	1456885	CTAG	2275296
	1587548	L-Ala-D/L-Glu pimerase-thiol peroxidase	CTAG	CTAG	1758233	CTAG	1677045	CTAG	2055135
	1643850	trp operon leader peptide	CTAG	CTAG	1821425	CTAG	1733312	CTAG	1998868
	1757004	DUF986 domain-containing protein	CTAG	CTAG	1934293	CTAG	1846176	CTAG	1886004
	1877115	flagellar type III secretion system protein FliR	CTAG	CTGG	2105287	CTGG	1967098	CTGG	1765082
	1877666	rcsA	CTAG	CTAG	2105838	CTAG	1967649	CTAG	1764531
	1943682	SDR family NAD(P)-dependent oxidoreductase & ATP phosphoribosyltransferase	CTAG	CTAG	2172019	CTAG	2058818	CTAG	1673362
	1969048	N-acetylneuraminate synthase	CTAG	CTAG	2197402
	2031864	fimbrial assembly protein & fimbrial chaperone protein	CTAG	CTAG	2260217	CTAG	2140154	CTAG	1592026
	2073828	DUF418 family protein	CTAG	CTAG	2302950	CTAG	2182156	CTAG	1550024
	2505643	SsrA-binding protein & biofilm-associated protein BapA	CTAG	CTAG	2781872	CTAG	2635844	CTAG	1096336
	2541906	DNA-binding protein StpA & hypothetical protein	CTAG	CTAG	2818840	TTAG	2672103	TTAG	1060077
	2542186	hypothetical protein	CTAG	CTAG	2819120	CTAG	2672382	CTAG	1059798
	2613167	pathogenicity island 1 effector protein StpP	CTAG	CTAG	2889435	CTAG	2742695	CTAG	989496
	2682836	enolase & pyrG	CTAG	CTAG	2958789	CTAG	2812823	CTAG	919357
	2758693	transporter & transcriptional regulator	CTAG	CTGG	3034610	CTGG	2888643	CTGG	843538
	2832386	SprT family zinc-dependent metalloprotease	CTAG	CTAG	3108270	CTAG	2962312	CTAG	769869
	2900125	hypothetical protein & xylanase deacetylase	CTAG	CTAG	3145584	CTAG	2997458	CTAG	734723
	2990956	HAMP domain-containing protein	CTAG	CCAG	3267677	CCAG	3119076	CCAG	613105
	3003900	serine/threonine transporter SstT	CTAG	CTGG	3280621	CTGG	3132020	CTGG	600161
	3040985	galactitol-1-phosphate 5-dehydrogenase & DeoR/GlpR transcriptional regulator	CTAG	CTAG	3317721	CTAG	3169106	CTAG	563075
	3068057	tRNA-Met	CTAG	CTAG	3344850	CTAG	3196243	CTAG	535938
	3129366	arginine repressor	CTAG	CTAG	3409345	CTAG	3259075	CTAG	473106
	3322852	LivK-PanM	CTAG	CTAG	3609027	CTAG	3452289	CTAG	279891
	3619536	hypothetical protein	CTAG
	3977708	pseudo	CTAG	CTAG	4273903	CTAG	4104923	CTAG	4087779
	4050612	hemin-degrading factor	CTAG	CTAG	4346766	CTAG	4177724	CTAG	4014972
	4240965	hypothetical protein & conjugal transfer protein TraG	CTAG
	4274530	hypothetical protein	CTAG
	4393337	hypothetical protein & tRNA/rRNA methyltransferase	CTAG	CTAG	4682588	CTAG	4459132	CTAG	3733333
S. bongori N260-08				CTAG	1004730
				CTAG	1430912	CTAG	1365996
				CTAG	1431119	CTAG	1366203	CTAG	2365977
				CTAG	1726676
				CTAG	1730021
				CTAG	1999714
				CTAG	2028619
	1848810	excinuclease ABC subunit UvrC	CTGG	CTAG	2076998	CTGG	1938805	CTGG	1793375
				CTAG	2163509	CTAG	2050285	CTAG	1681895
				CTAG	2494706
				CTAG	2495957	CTAG	2381384	CTAG	1350796
	2265805	omptin family outer membrane protease	CTGG	CTAG	2507114	CTGG	2392546	CTGG	1339634
	2607507	Fe-S protein assembly chaperone HscA	CCAG	CTAG	2649886	CCAG	2535271	CCAG	1196909
				CTAG	2738005
				CTAG	3128769	CTAG	2982804	CTAG	749377
	2925776	DUF2623 domain-containing protein	CTAA	CTAG	3171328	CTAA	3023204	CTAA	708977
	3161039	bifunctional diguanylate cyclase/phosphodiesterase	CTAG	CTAG	3441016	CTAG	3290747	CTAG	441434
	3492714	lipopolysaccharide 3-alpha-galactosyltransferase	CTAG	CTAG	3779450	CTAG	3622717	CTAG	109464
				CTAG	4125835
				CTAG	4377334
				CTAG	4544917
				CTAG	4550559
S. bongori NCTC12419						CTAG	317985	CTAG	3414475
						CTAG	530494	CTAG	3201966
				CTAT	1068705	CTAG	1055292	CTAG	2677169
	1094774	spermidine/putrescine ABC transporter permease PotB	CTGG	CTGG	1186969	CTAG	1172951	CTAG	2559329
	1116132	DUF1353 domain-containing protein	CTGG	CTGG	1208515	CTAG	1194499	CTAG	2537781
	1135058	ABC transporter substrate-binding protein	CTGG	CTGG	1230203	CTAG	1216560	CTAG	2515720
				CTAG	1430913	CTAG	1366096	CTAG	2366184
				CTAG	1431120	CTAG	1366303	CTAG	2365977
						CTAG	2073607	CTAG	1658673
	2159676	MFS transporter	CGAG	CGAG	2384111	CTAG	2266662	CTAG	1465618
						CTAG	2375006	CTAG	1357274
	3046382	osmotically-inducible protein OsmY	CTGG	CTGG	3323108	CTAG	3174603	CTAG	557678
	3129368	arginine repressor	CTAG	CTAG	3409345	CTAG	3259175	CTAG	473106
						CTAG	4365430	CTAG	3827135
Note: The CTAG sequences is in black; differently degenerated sequences and sites are written in different colors. CTGG, orange; TTAG, red; CCAG, green; CTAA, purple; CTAT, deep blue; and CGAG, light blue. Blank space means this site has no CTAG or degenerated sequence compared with subject strain.
